# Supplementary material for: Francisella novicida Mutant XWK4 Triggers Robust Inflammasome Activation Favoring Infection
Source: Front Cell Dev Biol. 2021 Nov 18;9:743335. doi: 10.3389/fcell.2021.743335 (PMC8637620; doi:10.3389/fcell.2021.743335)
Supplement: Supplementary file 3 [file Table_1.XLSX]

## Sheet: Sheet1
Supplementary Table 1. Real Time qPCR Primer Sequences
Gene	5' primer	3'primer
Hprt	CTCATGGACTGATTATGGACAGGAC	GCAGGTCAGCAAAGAACTTATAGCC
Il6	TGGTACTCCAGAAGACCAGAGG	AACGATGATGCACTTGCAGA
Mx1	TCTGAGGAGAGCCAGACGAT	CCAGGTCCTGCTCCACAC
Isg15	TGACTGTGAGAGCAAGCAGC	CCCCAGCATCTTCACCTTTA
Il1a	TGAGTTTTGGTGTTTCTGGC	TCGGGAGGAGACGACTCTAA
Cxcl10	CTCATCCTGCTGGGTCTGAG	CCTATGGCCCTCATTCTCAC
Cxcl9	GAGGCACGATCCACTACAAA	AGTCCGGATCTAGGCAGGTT
